# Supplementary material for: Epigenetic regulation of intracellular branched-chain amino acid homeostasis maintains a normal lifespan
Source: iScience. 2025 Jun 7;28(7):112846. doi: 10.1016/j.isci.2025.112846 (PMC12246581; doi:10.1016/j.isci.2025.112846)
Supplement: Table S1. Mean lifespans and p values, related to Figures 1–7 and S5–S9 [file mmc2.xlsx]

## Sheet: Sheet1
Table S1: Table S1. Mean lifespans and P values, Related to figures 1-7 and S5-S9.
Figure	Strain	Strain description	Strain Condition	Mean lifespan	p-value compared to matched control strain	p-value
Fig. 1B	FY463	H3-WT	YPD	22.5	Control
	FY471	A7S	YPD	28.8	0.0062, **
	FY473	P30A	YPD	41.6	<0.0001, ***
Fig. 3A	FY508	BY4741	BCAA, 100%	18	Control
	FY508	BY4741	BCAA, 50%	5.6	<0.0001, ***
	FY508	BY4741	BCAA, 500%	21.4	0.1220, ns
	FY820	ilv1Δ	ilv1Δ + BCAA, 100%	9.8	<0.0001, ***
	FY820	ilv1Δ	ilv1Δ + BCAA, 50%	Not divided
	FY820	ilv1Δ	ilv1Δ + BCAA, 500%	20.9	0.1417, ns	<0.0001, *** (compared to ilv1Δ + BCAA, 100%)
						0.7690, ns (compared to BCAA, 500%)
Fig. 3H	FY463	H3-WT	BCAA, 100%	26.9	Control
	FY463	H3-WT	BCAA, 50%	8	<0.0001, ***
	FY811	K4A	K4A + BCAA 100%	17.6	<0.0001, ***
	FY811	K4A	K4A + BCAA, 50%	18.6	<0.0001, ***	0.5372, ns (compared to K4A + BCAA, 100%)
						<0.0001, *** (compared to BCAA, 50%)
	FY812	K4R	K4R + BCAA, 100%	17.6	<0.0001, ***
	FY812	K4R	K4R + BCAA, 50%	21.5	<0.0001, ***	0.0072, ** (compared to K4R + BCAA, 100%)
						<0.0001, *** (compared to BCAA, 50%)
Fig.3I	FY463	H3-WT	BCAA, 100%	23.1	Control (H3WT)
	FY463	H3-WT	BCAA, 50%	9.2	<0.0001, ***	<0.0001, *** (compared to BCAA, 100%)
	FY476	K42Q	H3K42Q + BCAA 100%	4.7	<0.0001, ***
	FY476	K42Q	H3K42Q + BCAA, 50%	2.8	<0.0001, ***	<0.0001, *** (compared to K42Q + BCAA, 100%)
						<0.0001, *** (compared to BCAA, 50%)
	FY627	R69A	H3R69A + BCAA, 100%	7.9	<0.0001, ***
	FY627	R69A	H3R69A + BCAA, 50%	4.1	<0.0001, ***	0.0005, *** (compared to R69A + BCAA, 100%)
						0.0023, ** (compared to BCAA, 50%)
	FY506	H4-WT	H4WT + BCAA, 100%	17.2	Control (H4WT)
	FY506	H4-WT	H4WT + BCAA, 50%	2.2	<0.0001, ***	<0.0001, *** (compared to H4-WT + BCAA, 100%)
	FY680	R36A	H4R36A + BCAA, 100%	8.9	<0.0001, ***
	FY680	R36A	H4R36A + BCAA, 50%	1.3	<0.0001, ***	<0.0001, *** (compared to R36A + BCAA, 100%)
						0.0039, ** (compared to H4-WT + BCAA, 50%)
Fig.3J	FY463	H3-WT	BCAA, 100%	30.4	Control
	FY463	H3-WT	BCAA, 50%	14.4	<0.0001, ***	<0.0001, *** (compared to BCAA, 100%)
	FY626	R53A	H3R53A + BCAA 100%	14.2	<0.0001, ***
	FY626	R53A	H3R53A + BCAA, 50%	6.1	<0.0001, ***	<0.0001, *** (compared to R53A + BCAA, 100%)
						<0.0001, *** (compared to BCAA, 50%)
	FY501	K121A	H3K121A + BCAA, 100%	9.7	<0.0001, ***
	FY501	K121A	H3K121A + BCAA, 50%	12.5	<0.0001, ***	0.0077, ** (compared to K121A + BCAA, 100%)
						0.3815, ns (compared to BCAA, 50%)
	FY645	K121R	H3K121R + BCAA, 100%	9	<0.0001, ***
	FY645	K121R	H3K121R + BCAA, 50%	9.7	<0.0001, ***	0.3103, ns (compared to K121R + BCAA, 100%)
						0.0231, * (compared to BCAA, 50%)
	FY502	K122R	H3K122R + BCAA, 100%	6	<0.0001, ***
	FY502	K122R	H3K122R + BCAA, 50%	Not divided
Fig.3K	FY463	H3-WT		33.2	Control
	FY463	H3-WT	H3-WT + SM	13	<0.0001, ***
	FY811	K4A		18.2	<0.0001, ***	0.0006, *** (compared to H3-WT+SM);
						<0.0001, *** (compared to K4A+SM)
	FY811	K4A	H3K4A + SM	6.6	<0.0001, ***	<0.0001, *** (compared to H3-WT+SM);
	FY811	K4A	H3K4A + SM + Val/Ile	17.9	<0.0001, ***	0.0005, *** (compared to H3-WT+SM);
						<0.0001, *** (compared to K4A+SM);
	FY811	K4A	H3K4A + SM + Val	20.1	<0.0001, ***	<0.0001, *** (compared to H3-WT+SM);
						<0.0001, *** (compared to K4A+SM);
	FY811	K4A	H3K4A + SM + Ile	9.5	<0.0001, ***	0.1138, ** (compared to H3-WT+SM);
						0.0004, *** (compared to K4A+SM);
Fig.3L	FY463	H3-WT		25.4
	FY463	H3-WT	H3-WT + SM	16	<0.0001, ***
	FY812	K4R		15.1	<0.0001, ***	0.3088, ns (compared to H3-WT + SM )
	FY812	K4R	K4R + SM	6.4	<0.0001, ***	<0.0001, *** (compared to H3-WT + SM)
						<0.0001, *** (compared to K4R + SM)
	FY812	K4R	K4R + SM + Val/Ile	16.5	<0.0001, ***	0.1341, ns (compared to H3-WT + SM )
						<0.0001, *** (compared to K4R + SM)
	FY812	K4R	K4R + SM + Val	15.7	<0.0001, ***	0.8245, ns (compared to H3-WT + SM )
						<0.0001, *** (compared to K4R + SM)
	FY812	K4R	K4R + SM + Ile	11.3	<0.0001, ***	<0.0001, *** (compared to H3-WT + SM)
						<0.0001, *** (compared to K4R + SM)
Fig.3M	FY463	H3-WT		22.4
	FY463	H3-WT	H3-WT + SM	12.7	<0.0001, ***
	FY501	K121A		12.5	<0.0001, ***	0.7898, ns (compared to H3-WT + SM )
						0.0026, ** (compared to K121A + SM)
	FY501	K121A	K121A + SM	8.7	<0.0001, ***	0.0011, ** (compared to H3-WT + SM)
	FY501	K121A	K121A + SM + Val/Ile	11.3	<0.0001, ***	0.7398, ns (compared to H3-WT + SM )
						0.0253, * (compared to K121A + SM)
	FY501	K121A	K121A + SM + Val	9.7	<0.0001, ***	0.0157, * (compared to H3-WT + SM )
						0.2862, ns (compared to K121A + SM)
	FY501	K121A	K121A + SM + Ile	9.5	<0.0001, ***	0.0034, ** (compared to H3-WT + SM)
						0.5272, ns (compared to K121A + SM)
Fig.5D	FY463	H3-WT	YPD	33.7	Control
	SY1216	H3-WT bat1Δ	YPD	31.3	0.0019, **
	SY1164	H3-WT BAT2-OE	YPD	20.2	<0.0001, ***
	SY1221	H3-WT bat1Δ BAT2-OE	YPD	32.2	0.4165, ns
	FY811	K4A	YPD	18	<0.0001, ***
	SY1217	K4A bat1Δ	YPD	18	0.0355, *	<0.0001, *** (compared to H3-WT bat1Δ)
						0.8086, ns (compared to K4A)
	SY1166	K4A BAT2-OE	YPD	17.2	<0.0001, ***	0.0049, ** (compared to H3-WT BAT2-OE)
						0.6001, ns (compared to K4A)
	SY1222	K4A bat1Δ BAT2-OE	YPD	19.6	<0.0001, ***	<0.0001, *** (compared to H3-WT bat1Δ BAT2-OE)
						0.3224, ns (compared to K4A)
Fig.5E	FY463	H3-WT	YPD	26.5
	FY811	K4A	YPD	14.7	<0.0001, ***
	FY812	K4R	YPD	10.9	<0.0001, ***
	FY501	K121A	YPD	9.8	<0.0001, ***
	SY1323	H3-WT BAT1-BAT2-OE	YPD	15.5	<0.0001, ***
	SY1324	K4A BAT1-BAT2-OE	YPD	13.2	<0.0001, ***	0.2912, ns (compared to K4A)
						0.5079, ns (compared to H3-WT BAT1-BAT2-OE)
	SY1325	K4R BAT1-BAT2-OE	YPD	14.4	<0.0001, ***	0.0116, * (compared to K4R)
						0.8006, ns (compared to H3-WT BAT1-BAT2-OE)
	SY1326	K121A BAT1-BAT2-OE	YPD	9.3	<0.0001, ***	0.0013, ** (compared to H3-WT BAT1-BAT2-OE)
						0.7529, ns (compared to K121A)
Fig.5F	FY501	K121A	YPD	9.8	Control
	SY1280	K121A agc1Δ	YPD	11.2	0.4152, ns
	SY1320	K121A bap2Δ	YPD	14.1	0.0018, **
	SY1316	K121A agp1Δ	YPD	15	0.0011, **
Fig.6A	FY463	H3-WT	YPD	30.6	Control
	SY1188	tor1Δ	YPD	38.8	0.0017, **
	FY811	K4A	YPD	17.4	<0.0001, ***
	SY1189	K4A tor1Δ	YPD	17.2	<0.0001, ***	<0.0001, *** (compared to tor1Δ)
						0.8622, ns (compared to K4A)
	FY812	K4R	YPD	15.2	<0.0001, ***
	SY1190	K4R tor1Δ	YPD	16	<0.0001, ***	<0.0001, *** (compared to tor1Δ)
						0.7373, ns (compared to K4R)
Fig.6B	FY463	H3-WT	YPD	27.3	Control
	SY1188	tor1Δ	YPD	33.1	0.0355, *
	FY501	K121A	YPD	13.9	<0.0001, ***
	SY1191	K121A tor1Δ	YPD	13.3	<0.0001, ***	<0.0001, *** (compared to tor1Δ)
						0.6582, ns (compared to K121A)
Fig.7C	FY463	H3-WT	WT Control	Not divided
	FY463	H3-WT	WT + BCAA, 90%	25.1
	FY463	H3-WT	WT + α-KG, 0.71mM	Not divided
	FY463	H3-WT	WT + BCKA, 90%	15.7		<0.0001, *** (compared to + BCAA, 90%)
	FY463	H3-WT	WT + Glu, 0.71mM	Not divided
	FY463	H3-WT	WT + BCAA + α-KG	29		0.0340, * (compared to + BCAA 90%)
	FY463	H3-WT	WT + BCKA + Glu	16.4		0.04926, ns (compared to + BCKA, 90%);
						<0.0001, *** (compared to + BCAA, 90 + α-KG)
Fig.7D	FY811	K4A	K4A Control	7.6	Control
	FY811	K4A	K4A + BCAA, 90%	17.1	<0.0001, ***
	FY811	K4A	K4A + α-KG, 0.71mM	8.4	0.3575, ns
	FY811	K4A	K4A + BCKA, 90%	11.6	<0.0001, ***	<0.0001, *** (compared to + BCAA, 90%)
	FY811	K4A	K4A + Glu, 0.71mM	7.4	0.5884, ns	0.1815, ns (compared to + α-KG, 0.71mM)
	FY811	K4A	K4A + BCAA + α-KG	16.5	<0.0001, ***	0.5077, ns (compared to + BCAA 90%)
	FY811	K4A	K4A + BCKA + Glu	12.8	<0.0001, ***	0.2349, ns (compared to + BCKA, 90%);
						0.0017, ** (compared to + BCAA, 90 + α-KG)
Fig.7E	FY812	K4R	K4R Control	7.7	Control
	FY812	K4R	K4R + BCAA, 90%	15.4	<0.0001, ***
	FY812	K4R	K4R + α-KG, 0.71mM	8.5	0.2790, ns	0.1243, ns (compared to + α-KG 0.71mM)
	FY812	K4R	K4R + BCKA, 90%	12.1	<0.0001, ***	0.0064, ** (compared to + BCAA, 90%)
	FY812	K4R	K4R + Glu, 0.71mM	7.5	0.6402, ns	0.1815, ns (compared to + α-KG, 0.71mM)
	FY812	K4R	K4R + BCAA + α-KG	16.6	<0.0001, ***	0.4140, ns (compared to + BCAA 90%)
	FY812	K4R	K4R + BCKA + Glu	14.7	<0.0001, ***	0.1194, ns (compared to + BCKA, 90%)
						0.1583, ** (compared to + BCAA, 90 + α-KG)
Fig.7F	FY812	K121A	K121A Control	Not divided	Control
	FY501	K121A	K121A + BCAA, 90%	10.3
	FY501	K121A	K121A + α-KG, 0.71mM	Not divided
	FY501	K121A	K121A + BCKA, 90%	1.9		<0.0001, *** (compared to + BCAA, 90%)
	FY501	K121A	K121A + Glu, 0.71mM	Not divided
	FY501	K121A	K121A + BCAA + α-KG	5.8		<0.0001, *** (compared to + BCAA, 90%)
	FY501	K121A	K121A + BCKA + Glu	3.6		0.0001, *** (compared to + BCAA, 90%)
						0.0044, ** (compared to + BCAA, 90 + α-KG)
Supplementary Fig.S5A	FY508	BY4741	BCAA, 100%	18.5	Control
	FY508	BY4741	Leu, 500%	29	<0.0001, ***
	FY508	BY4741	Val, 500%	23.7	0.0109, *
	FY508	BY4741	Ile, 500%	10.6	<0.0001, ***
	FY820	ilv1Δ	ilv1Δ + BCAA, 100%	12.1	<0.0001, ***
	FY820	ilv1Δ	ilv1Δ + Leu, 500%	Not divided
	FY820	ilv1Δ	ilv1Δ + Val, 500%	8.1	<0.0001, ***	0.0016, ** (compared to ilv1Δ + BCAA, 100%)
	FY820	ilv1Δ	ilv1Δ + Ile, 500%	6.2	<0.0001, ***	<0.0001, *** (compared to ilv1Δ + BCAA, 100%)
Supplementary Fig.S5B	BY4741	BY4741	BCAA, 100%	27.9	Control
	BY4741	BY4741	Leu, 500%	32	0.0481, *
	BY4709	BY4709	BCAA, 100%	27.5	0.8209, ns
	BY4709	BY4709	Leu, 500%	28.8	0.9927, ns	0.8557, ns (compared to BY4709 Leu, 500)
Supplementary Fig.S7A	FY463	H3-WT	YPD	26.2	Control
	SY1216	H3-WT bat1Δ	YPD	29.1	0.1788, ns
	SY1164	H3-WT	YPD	29.5	0.1052, ns
		BAT2-OE
	SY1221	H3-WT bat1Δ	YPD	29.5	0.3723, ns
		BAT2-OE
	FY812	K4R	YPD	18	<0.0001, ***
	SY1218	K4R bat1Δ	YPD	16.1	<0.0001, ***	<0.0001, *** (compared to H3-WT bat1Δ)
						0.2194, ns (compared to K4R)
	SY1168	K4R BAT2-OE	YPD	17	<0.0001, ***	0.0049, ** (compared to H3-WT BAT2-OE)
						0.4120, ns (compared to K4R)
	SY1223	K4R bat1Δ BAT2-OE	YPD	17.9	<0.0001, ***	<0.0001, *** (compared to H3-WT bat1Δ BAT2-OE)
						0.9931, ns (compared to K4R)
Supplementary Fig.S7B	FY463	H3-WT	YPD	25.6	Control
	SY1216	H3-WT bat1Δ	YPD	28.1	0.3127, ns
	SY1164	H3-WT	YPD	24.5	0.9959, ns
		BAT2-OE
	SY1221	H3-WT bat1Δ	YPD	27	0.5957, ns
		BAT2-OE
	FY501	H3K121A	YPD	13.7	<0.0001, ***
	SY1219	K121A bat1Δ	YPD	12.9	<0.0001, ***	<0.0001, *** (compared to H3-WT bat1Δ)
						0.6812, ns (compared to K121A)
	SY1172	K121A BAT2-OE	YPD	12.7	<0.0001, ***	<0.0001, *** (compared to H3-WT BAT2-OE)
						0.5057, ns (compared to K121A)
	SY1224	K121A bat1Δ	YPD	12.1	<0.0001, ***	<0.0001, *** (compared to H3-WT bat1Δ BAT2-OE)
						0.2090, ns (compared to K121A)
Supplementary Fig.S7C	FY463	H3-WT	YPD	31.8	Control
	SY1277	agc1Δ	YPD	27.6	0.1978, ns
	SY1317	bap2Δ	YPD	26.4	0.1253, ns
	SY1313	agp1Δ	YPD	28	0.1448, ns
Supplementary Fig.S7D	FY811	K4A	YPD	16.9	Control
	SY1278	K4A agc1Δ	YPD	15.9	0.5944, ns
	SY1318	K4A bap2Δ	YPD	17	0.8879, ns
	SY1314	K4A agp1Δ	YPD	15.7	0.4976, ns
Supplementary Fig.S7E	FY812	K4R	YPD	16.1	Control
	SY1279	K4R agc1Δ	YPD	16.4	0.8353, ns
	SY1319	K4R bap2Δ	YPD	15.1	0.6922, ns
	SY1315	K4R agp1Δ	YPD	17	0.4975, ns
Supplementary Fig.S8A	FY463	H3-WT	BCAA, 90%	22.8	Control
	FY463	H3-WT	BCAA, 90% + α-KG, 0.71mM	28.9	0.0047, **
	FY463	H3-WT	BCAA, 90% + α-KG, 1mM	24.9	0.3400, ns	0.0631, ns (compared to BCAA, 90% + α-KG, 0.71mM)
	FY463	H3-WT	BCAA, 90% + α-KG, 5mM	19.6	0.0430, *	<0.0001, *** (compared to BCAA, 90% + α-KG, 0.71mM)
	FY463	H3-WT	BCAA, 90% + α-KG, 10mM	13.9	<0.0001, ***	<0.0001, *** (compared to BCAA, 90% + α-KG, 0.71mM)
Supplementary Fig.S8B	FY811	K4A	K4A + BCAA, 90%	14.3	Control
	FY811	K4A	K4A + BCAA, 90% + α-KG, 0.71mM	14.8	0.9029, ns
	FY811	K4A	K4A + BCAA, 90% + α-KG, 1mM	15.6	0.5213, ns	0.5416, ns (compared to K4A + BCAA, 90% + α-KG, 0.71mM)
	FY811	K4A	K4A + BCAA, 90% + α-KG, 5mM	14.2	0.9547, ns	0.9274, ns (compared to K4A + BCAA, 90% + α-KG, 0.71mM)
	FY811	K4A	K4A + BCAA, 90% + α-KG, 10mM	13.1	0.3442, ns	0.2725, ns (compared to K4A + BCAA, 90% + α-KG, 0.71mM)
Supplementary Fig.S9B	FY463	H3-WT	YPD	24.5
	FY811	K4A	YPD	15.7	<0.0001, ***
	FY812	K4R	YPD	15.5	<0.0001, ***
	FY501	K121A	YPD	12.2	<0.0001, ***
	SY1308	H3-WT bat1Δ bat2Δ	YPD	24.5	0.7017, ns
	SY1309	K4A bat1Δ bat2Δ	YPD	14.6	<0.0001, ***	0.5530, ns (compared to K4A)
						<0.0001, *** (compared to H3-WT bat1Δ bat2Δ)
	SY1310	K4R bat1Δ bat2Δ	YPD	16.3	<0.0001, ***	0.6939, ns (compared to K4R)
						<0.0001, *** (compared to H3-WT bat1Δ bat2Δ)
	SY1311	K121A bat1Δ bat2Δ	YPD	13.3	<0.0001, ***	0.3273, ns (compared to K121A)
						<0.0001, *** (compared to H3-WT bat1Δ bat2Δ)
						***, p ≤ 0.001; **, p ≤ 0.01; *, p ≤ 0.05; ns, not significant.
